# Supplementary material for: Development of Hybrid Implantable Local Release Systems Based on PLGA Nanoparticles with Applications in Bone Diseases
Source: Polymers (Basel). 2024 Oct 31;16(21):3064. doi: 10.3390/polym16213064 (PMC11548050; doi:10.3390/polym16213064)
Supplement: Supplementary file 1 [file polymers-16-03064-s001.zip]

Archive with 1 entries (1 files):
- polymers-3241885-supplementary.pdf
